# Supplementary material for: HTR6 and SSTR3 ciliary targeting relies on both IC3 loops and C-terminal tails
Source: Life Sci Alliance. 2020 Dec 28;4(3):e202000746. doi: 10.26508/lsa.202000746 (PMC7772773; doi:10.26508/lsa.202000746)
Supplement: Supplementary file 5 [file LSA-2020-00746_TableS1.xlsx]

## Sheet: Hoja1
PLASMID NAME	BACKBONE	INSERT	CLONING	SOURCE
Htr6-EGFP	pEGFP-N1	Mouse Htr6 (NP_067333.1) (440 aa)	XhoI-HindIII	This paper
Htr7-EGFP	pEGFP-N3	Mouse Htr7 (NP_032341.2) (448 aa)	EcoRI-BamHI	Berbari et al. 2008a
Chimera D-EGFP	pEGFP-N3	Htr6(1-282)-Htr7(343-448)	EcoRI-BamHI	This paper
Chimera J-EGFP	pEGFP-N3	Htr6(1-198)-Htr7(253-342)-Htr6(283-440)	EcoRI-BamHI	This paper
Chimera N-EGFP	pEGFP-N3	Htr7(1-252)-Htr6(199-241)-Htr7(296-448)	EcoRI-BamHI	Berbari et al. 2008a
Chimera O-EGFP	pEGFP-N3	Htr6(1-198)-Htr7(253-342)-Htr6(283-308)-Htr7(374-448)	EcoRI-BamHI	This paper
Chimera Q-EGFP	pEGFP-N3	Htr6(1-198)-Htr7(253-342)-Htr6(283-308)-Htr7(374-435)-Htr6(369-440)	EcoRI-BamHI	This paper
Chimera R-EGFP (a.k.a. Htr7-CT(Htr6)-EGFP)	pEGFP-N3	Htr7(1-448)-[GS]-Htr6(326-440) (GS linker is BamHI site)	EcoRI-BamHI	This paper
Chimera J (Δ369-370)-EGFP	pEGFP-N3	Chimera J + (Δ369-370)	EcoRI-BamHI	This paper
Chimera J (Δ371-378)-EGFP	pEGFP-N3	Chimera J + (Δ371-378)	EcoRI-BamHI	This paper
Chimera J (Δ379-391)-EGFP	pEGFP-N3	Chimera J + (Δ379-391)	EcoRI-BamHI	This paper
Chimera J (Δ373-440)-EGFP	pEGFP-N3	Chimera J + (Δ373-440)	EcoRI-BamHI	This paper
Chimera J (Δ401-440)-EGFP	pEGFP-N3	Chimera J + (Δ401-440)	EcoRI-BamHI	This paper
Chimera J (Δ425-440)-EGFP	pEGFP-N3	Chimera J + (Δ425-440)	EcoRI-BamHI	This paper
Chimera J (mut1)-EGFP	pEGFP-N3	Chimera J + (LQL392-394AAA)	EcoRI-BamHI	This paper
Chimera J (mut2)-EGFP	pEGFP-N3	Chimera J + (TAQ395-397AAA)	EcoRI-BamHI	This paper
Chimera J (mut3)-EGFP	pEGFP-N3	Chimera J + (LLL398-400AAA)	EcoRI-BamHI	This paper
Chimera J (mut4)-EGFP	pEGFP-N3	Chimera J + (PGE401-403AAA)	EcoRI-BamHI	This paper
Chimera J (mut5)-EGFP	pEGFP-N3	Chimera J + (TRD405-407AAA)	EcoRI-BamHI	This paper
Chimera J (mut6)-EGFP	pEGFP-N3	Chimera J + (PPPP408-411AAAA)	EcoRI-BamHI	This paper
Chimera J (mut7)-EGFP	pEGFP-N3	Chimera J + (TRAPT412-416AAAAA)	EcoRI-BamHI	This paper
Chimera J (mut8)-EGFP	pEGFP-N3	Chimera J + (VVNF417-420AAAA)	EcoRI-BamHI	This paper
Chimera J (mut9)-EGFP	pEGFP-N3	Chimera J + (FVTD421-424AAAA)	EcoRI-BamHI	This paper
Chimera J (L398A)-EGFP	pEGFP-N3	Chimera J + (L398A)	EcoRI-BamHI	This paper
Chimera J (L399A)-EGFP	pEGFP-N3	Chimera J + (L399A)	EcoRI-BamHI	This paper
Chimera J (L400A)-EGFP	pEGFP-N3	Chimera J + (L400A)	EcoRI-BamHI	This paper
Chimera J (P401A)-EGFP	pEGFP-N3	Chimera J + (P401A)	EcoRI-BamHI	This paper
Chimera J (G402A)-EGFP	pEGFP-N3	Chimera J + (G402A)	EcoRI-BamHI	This paper
Chimera J (E403A)-EGFP	pEGFP-N3	Chimera J + (E403A)	EcoRI-BamHI	This paper
Chimera N (AQ>FF)-EGFP	pEGFP-N3	Chimera N + (A230F+Q234F)	EcoRI-BamHI	This paper
Htr6 (CTmut3)-EGFP	pEGFP-N1	Htr6 + (LLL398AAA)	XhoI-HindIII	This paper
Htr6 (IC3Δ1+CTmut3)-EGFP	pEGFP-N1	Htr6 (CTmut3) + (Δ208-219)	XhoI-HindIII	This paper
Htr6 (IC3Δ2+CTmut3)-EGFP	pEGFP-N1	Htr6 (CTmut3) + (Δ220-229)	XhoI-HindIII	This paper
Htr6 (IC3Δ3+CTmut3)-EGFP	pEGFP-N1	Htr6 (CTmut3) + (Δ230-241)	XhoI-HindIII	This paper
Htr6 (IC3mut1)-EGFP	pEGFP-N1	Htr6 (A230F+Q234F)	XhoI-HindIII	This paper
Htr6 (IC3mut1+CTmut3)-EGFP	pEGFP-N1	Htr6 (CTmut3) + (A230F+Q234F)	XhoI-HindIII	This paper
Htr6 (IC3mut2+CTmut3)-EGFP	pEGFP-N1	Htr6 (CTmut3) + (CR209-210AA)	XhoI-HindIII	This paper
Htr6 (IC3mut3+CTmut3)-EGFP	pEGFP-N1	Htr6 (CTmut3) + (LL212-213AA)	XhoI-HindIII	This paper
Htr6 (IC3mut4+CTmut3)-EGFP	pEGFP-N1	Htr6 (CTmut3) + (RKQ216-218AAA)	XhoI-HindIII	This paper
Htr6 (IC3mut5+CTmut3)-EGFP	pEGFP-N1	Htr6 (CTmut3) + (VQV220-222AAA)	XhoI-HindIII	This paper
Htr6 (IC3mut6+CTmut3)-EGFP	pEGFP-N1	Htr6 (CTmut3) + (SLT224-226AAA)	XhoI-HindIII	This paper
Htr6 (IC3mut7+CTmut3)-EGFP	pEGFP-N1	Htr6 (CTmut3) + (TGT227-229AAA)	XhoI-HindIII	This paper
Htr6 (IC3mut8+CTmut3)-EGFP	pEGFP-N1	Htr6 (CTmut3) + (R216A)	XhoI-HindIII	This paper
Htr6 (IC3mut9+CTmut3)-EGFP	pEGFP-N1	Htr6 (CTmut3) + (K217A)	XhoI-HindIII	This paper
Htr6 (IC3mut10+CTmut3)-EGFP	pEGFP-N1	Htr6 (CTmut3) + (Q218A)	XhoI-HindIII	This paper
Htr6 (IC3mut11+CTmut3)-EGFP	pEGFP-N1	Htr6 (CTmut3) + (A219F)	XhoI-HindIII	This paper
Htr6 (IC3mut12+CTmut3)-EGFP	pEGFP-N1	Htr6 (CTmut3) + (V220A)	XhoI-HindIII	This paper
Htr6 (IC3mut13+CTmut3)-EGFP	pEGFP-N1	Htr6 (CTmut3) + (Q221A)	XhoI-HindIII	This paper
Htr6 (IC3mut14+CTmut3)-EGFP	pEGFP-N1	Htr6 (CTmut3) + (V222A)	XhoI-HindIII	This paper
Htr6 (IC3mut15+CTmut3)-EGFP	pEGFP-N1	Htr6 (CTmut3) + (RK216-217AA)	XhoI-HindIII	This paper
Htr6 (IC3mut16+CTmut3)-EGFP	pEGFP-N1	Htr6 (CTmut3) + (R216A+Q218A)	XhoI-HindIII	This paper
CT(Htr6)-EGFP	pEGFP-N3	Htr6 (326-440)	XhoI-BamHI	This paper
Myc-Htr6	pEGFP-N1	Myc-Htr6 (EGFP removed)	XhoI-NotI	This paper
Myc-Htr6 (IC3mut4)	pEGFP-N1	Myc-Htr6 + (RKQ216AAA)	XhoI-NotI	This paper
Myc-Htr6 (CTmut3)	pEGFP-N1	Myc-Htr6 + (LLL398AAA)	XhoI-NotI	This paper
Myc-Htr6 (IC3mut4+CTmut3)	pEGFP-N1	Myc-Htr6 + (RKQ216AAA+LLL398AAA)	XhoI-NotI	This paper
Myc-Chimera J	pEGFP-N1	Myc-Chimera J (replacing EGFP)	XhoI-NotI	This paper
Myc-Chimera J (CTmut3)	pEGFP-N1	Myc-Chimera J + (LLL398AAA)	XhoI-NotI	This paper
CD8a (1-206)-EYFP	pEYFP-N1	CD8α (1-206) (from CD8A-EGFP (Addgene #86051))	XhoI-EcoRI	This paper
CD8a-(Htr6-IC3)-EYFP	CD8a (1-206)-EYFP	[SAGG]-Htr6 (208-268)-[SAGG]	EcoRI-BamHI	This paper
CD8a-(Htr6-CT)-EYFP	CD8a (1-206)-EYFP	Htr6 (326-440)	EcoRI-BamHI	This paper
CD8a-(Htr7-CT)-EYFP	CD8a (1-206)-EYFP	Htr7 (390-448)	EcoRI-BamHI	This paper
CD8a-(Sstr3-CT)-EYFP	CD8a (1-206)-EYFP	Mouse Sstr3 (NP_033244.2) (aa 325-428)	EcoRI-AgeI	This paper
CD8a-(Sstr3-IC3)-EYFP	CD8a (1-206)-EYFP	[SAGG]-Sstr3 (231-266)-[SAGG]	EcoRI-BamHI	This paper
CD8a-(Htr6-IC3)-Stag-TEV-EYFP	CD8a-(Htr6-IC3)-EYFP	Stag-[GGGG]-TEV site	BamHI	This paper
CD8a-(Htr6-CT)-Stag-TEV-EYFP	CD8a-(Htr6-CT)-EYFP	Stag-[GGGG]-TEV site	BamHI	This paper
CD8a(1-206)-BioID2-HA	MCS-BioID2-HA	CD8α (1-206) + XhoI site	EcoRI-BamHI	This paper
CD8a-(Htr6-CT)-BioID2-HA	CD8a(1-206)-BioID2-HA	Htr6 (326-440)	XhoI-BamHI	This paper
CD8a-(Htr6-IC3)-BioID2-HA	CD8a(1-206)-BioID2-HA	Htr6 (208-268) (replacing CT(Htr6))	XhoI-BamHI	This paper
CD8a-(B2AR-CT)-BioID2-HA	CD8a(1-206)-BioID2-HA	Human B2AR (NP_000015.1) (aa 330-413)	XhoI-BamHI	This paper
CD8a-(B2AR-IC3)-BioID2-HA	CD8a(1-206)-BioID2-HA	B2AR (aa 224-274)	XhoI-BamHI	This paper
CD8a-(GPR161-CT)-BioID2-HA	CD8a(1-206)-BioID2-HA	Human GPR161 (NP_722561.1) (aa 328-529)	XhoI-BamHI	This paper
CD8a-(GPR161-IC3)-BioID2-HA	CD8a(1-206)-BioID2-HA	GPR161 (aa 213-267)	XhoI-BamHI	This paper
CD8a-(Sstr3-CT)-BioID2-HA	CD8a-CT(Sstr3)-EYFP	BioID2-HA (replacing EYFP)	AgeI-NotI	This paper
CD8a-(Sstr3-IC3)-BioID2-HA	CD8a(1-206)-BioID2-HA	Sstr3 (231-266)	XhoI-BamHI	This paper
CD8a-(Htr6-CT)-BioID2-HA (Δ373-440)	CD8a(1-206)-BioID2-HA	Htr6 (326-440) + (Δ373-440)	XhoI-BamHI	This paper
CD8a-(Htr6-CT)-BioID2-HA (Δ373-407)	CD8a(1-206)-BioID2-HA	Htr6 (326-440) + (Δ373-407)	XhoI-BamHI	This paper
CD8a-(Htr6-CT)-BioID2-HA (Δ373-389)	CD8a(1-206)-BioID2-HA	Htr6 (326-440) + (Δ373-389)	XhoI-BamHI	This paper
CD8a-(Htr6-CT)-BioID2-HA (Δ390-407)	CD8a(1-206)-BioID2-HA	Htr6 (326-440) + (Δ390-407)	XhoI-BamHI	This paper
CD8a-(Htr6-CT)-BioID2-HA (Δ408-440)	CD8a(1-206)-BioID2-HA	Htr6 (326-440) + (Δ408-440)	XhoI-BamHI	This paper
CD8a-(Htr6-CT)-BioID2-HA (Δ408-440+CTmut3)	CD8a(1-206)-BioID2-HA	Htr6 (326-440) + (Δ408-440) + (LLL398AAA)	XhoI-BamHI	This paper
CD8a-(Htr6-CT)-BioID2-HA (CTmut3)	CD8a(1-206)-BioID2-HA	Htr6 (326-440) + (LLL398AAA)	XhoI-BamHI	This paper
Sstr3-EGFP	pEGFP-N3	Mouse Sstr3 (NP_033244.2) (428 aa)	XhoI-KpnI	Berbari et al. 2008a
Sstr3 (IC3mut1)-EGFP	pEGFP-N3	Sstr3 + (A243F+Q247F+A251F+Q255F)	XhoI-KpnI	This paper
Sstr3 (IC3mut1+CTΔ1)-EGFP	pEGFP-N3	Sstr3 (IC3mut1) + (Δ389-428)	XhoI-KpnI	This paper
Sstr3 (IC3mut1+CTΔ2)-EGFP	pEGFP-N3	Sstr3 (IC3mut1) + (Δ355-388)	XhoI-KpnI	This paper
Sstr3 (IC3mut1+CTΔ3)-EGFP	pEGFP-N3	Sstr3 (IC3mut1) + (Δ349-428)	XhoI-KpnI	This paper
Sstr3 (IC3mut1+CTΔ4)-EGFP	pEGFP-N3	Sstr3 (IC3mut1) + (Δ335-348)	XhoI-KpnI	This paper
Sstr3 (IC3mut1+CTΔ5)-EGFP	pEGFP-N3	Sstr3 (IC3mut1) + (Δ341-348)	XhoI-KpnI	This paper
Sstr3 (IC3mut1+CTΔ6)-EGFP	pEGFP-N3	Sstr3 (IC3mut1) + (Δ335-340)	XhoI-KpnI	This paper
Sstr3 (IC3mut1+CTΔ7)-EGFP	pEGFP-N3	Sstr3 (IC3mut1) + (Δ335-428)	XhoI-KpnI	This paper
Sstr3 (IC3mut1+CTmut1)-EGFP	pEGFP-N3	Sstr3 (IC3mut1) + (LLRP337-340AARA)	XhoI-KpnI	This paper
Sstr3 (IC3mut1+CTmut2)-EGFP	pEGFP-N3	Sstr3 (IC3mut1) + (FK329-330AA)	XhoI-KpnI	This paper
Sstr3 (CTmut1)-EGFP	pEGFP-N3	Sstr3 (LLRP337-340AARA)	XhoI-KpnI	This paper
Sstr3 (IC3mut2+CTmut1)-EGFP	pEGFP-N3	Sstr3 (CTmut1) + (VVK231-233AAA)	XhoI-KpnI	This paper
Sstr3 (IC3mut3+CTmut1)-EGFP	pEGFP-N3	Sstr3 (CTmut1) + (VTR264-266AAA)	XhoI-KpnI	This paper
Sstr3 (IC3Δ1+CTmut1)-EGFP	pEGFP-N3	Sstr3 (CTmut1) + (Δ234-242)	XhoI-KpnI	This paper
Sstr3 (IC3Δ2+CTmut1)-EGFP	pEGFP-N3	Sstr3 (CTmut1) + (Δ243-247)	XhoI-KpnI	This paper
Sstr3 (IC3Δ3+CTmut1)-EGFP	pEGFP-N3	Sstr3 (CTmut1) + (Δ248-255)	XhoI-KpnI	This paper
Sstr3 (IC3Δ4+CTmut1)-EGFP	pEGFP-N3	Sstr3 (CTmut1) + (Δ243-255)	XhoI-KpnI	This paper
Sstr3 (IC3Δ5+CTmut1)-EGFP	pEGFP-N3	Sstr3 (CTmut1) + (Δ256-263)	XhoI-KpnI	This paper
Sstr5-ECFP	pECFP-N1	Mouse Sstr5 (NP_035555.1) (362 aa)	XhoI-KpnI	This paper
pG-LAP1-TULP3	pG-LAP1	Human TULP3 (NP_003315.2) (442 aa)	Gateway	Mukhopadhyay et al. 2010
pG-LAP1-TULP3 (NTD)	pG-LAP1-TULP3	TULP3 (aa 1-183) (replacing TULP3)	BstBI-XhoI	This paper
pG-LAP1-TULP3 (CTD)	pG-LAP1-TULP3	TULP3 (aa 184-442) (replacing TULP3)	BstBI-XhoI	This paper
pcDNA3.1-TULP3-myc-his	pcDNA3.1-myc-his(-)C	Human TULP3 (NP_003315.2) (442 aa)	XhoI-BamHI	This paper
pcDNA3.1-TULP3(KR)-myc-his	pcDNA3.1-myc-his(-)C	pcDNA3.1-TULP3-myc-his + (K268A+R270A)	XhoI-BamHI	This paper
pEGFP-RABL2B	pEGFP-C1	Human RABL2B (NP_001124393.1) (229 aa)	EcoRI-SalI	Dateyama et al. 2019
pCMV5-Flag-RABL2B	pCMV5-Flag	Human RABL2B (NP_001336945.1) (235 aa)	EcoRI-SalI	Dateyama et al. 2019
pcDNA3.1-B9D1-myc-his	pcDNA3.1-myc-his(-)C	Human B9D1 (NP_056496.1) (204 aa)	XhoI-KpnI	This paper
pcDNA3.1-CD8a-(Htr6-IC3)-Stag-myc-his	pcDNA3.1-myc-his(-)C	CD8α (1-206)-[SAGG]-Htr6 (208-268)-[SAGG]-Stag	XhoI-HindIII	This paper
pcDNA3.1-CD8a-(Htr6-IC3)-Stag-myc-his (IC3mut4)	pcDNA3.1-myc-his(-)C	Htr6 (208-268) + (RKQ216AAA)	XhoI-HindIII	This paper
pcDNA3.1-CD8a-(Htr6-CT)-Stag-myc-his	pcDNA3.1-myc-his(-)C	CD8α (1-206)-Htr6 (326-440)-Stag	XhoI-HindIII	This paper
pcDNA3.1-CD8a-(Htr6-CT)-Stag-myc-his (CTmut3)	pcDNA3.1-myc-his(-)C	Htr6 (326-440) + (LLL398AAA)	XhoI-HindIII	This paper
pcDNA3.1-CD8a-(B2AR-IC3)-Stag-myc-his	pcDNA3.1-myc-his(-)C	CD8α (1-206)-B2AR (aa 224-274)-Stag	XhoI-HindIII	This paper
